# Supplementary material for: Peripheral administration of blood from tau transgenic animals exacerbates brain tau-associated pathology
Source: PLoS One. 2025 Jul 15;20(7):e0328470. doi: 10.1371/journal.pone.0328470 (PMC12262873; doi:10.1371/journal.pone.0328470)
Supplement: S1 Table — Two-way ANOVA results for sex and interaction terms are summarized with F- and p-values. P-values below 0.05 are highlighted in red. (XLSX) [file pone.0328470.s002.xlsx]

## Sheet: S1 Table
Analysis (Two-way ANOVA)	Main Effect (Experimental Group) F(df)	p-value (Experimental Group)	Main Effect (Sex) F(df)	p-value (Sex)	Interaction (Sex x Experimental Group) F(df)	p-value (Interaction)
Rotarod test	F(2,30) = 5.08	p = 0.013	F(1,30) = 0.06	p = 0.802	F(2,30) = 1.72	p = 0.197
Y-Maze test	F(2,29) = 0.44	p = 0.646	F(1,29) = 0.01	p = 0.904	F(2,29) = 1.13	p = 0.337
Short-term spatial memory	F(2,29) = 0.49	p = 0.618	F(1,29) = 0.24	p = 0.632	F(2,29) = 0.37	p = 0.693
Long-term spatial memory	F(2,30) = 0.73	p = 0.491	F(1,30) = 0.02	p = 0.881	F(2,29) = 1.34	p = 0.278
AT8 burden	F(2,25) = 3.71	p = 0.039	F(1,25) = 0.85	p = 0.366	F(2,25) = 0.63	p = 0.541
PHF1 burden	F(1,15) = 5.36	p = 0.035	F(1,15) = 0.09	p = 0.773	F(1,15) = 0.31	p = 0.588
Plasma pS199/Total Tau	F(1,18) = 12.43	p = 0.002	F(1,18) = 0.10	p = 0.750	F(1,18) = 0.79	p = 0.385
Plasma pT181/Total Tau	F(1,18) = 12.83	p = 0.002	F(1,18) < 0.01	p = 0.998	F(1,18) = 0.07	p = 0.798
Plasma pT217/Total Tau	F(1,19) = 220.94	p < 0.001	F(1,19) = 0.84	p = 0.372	F(1,19) = 2.26	p = 0.149
AT8 level relative to HT7	F(1,12) = 10.10	p = 0.008	F(1,12) = 4.70	p = 0.051	F(1,12) = 1.35	p = 0.267
Brain pS199/Total Tau	F(1,20) = 81.40	p < 0.001	F(1,20) = 0.02	p = 0.890	F(1,20) > 0.01	p = 0.961
Brain pT181/Total Tau	F(1,6) = 9.23	p = 0.023	F(1,6) = 0.07	p = 0.805	F(1,6) = 0.15	p = 0.709
GFAP burden	F(1,20) = 8.39	p = 0.009	F(1,20) = 0.22	p = 0.643	F(1,20) = 2.05	p = 0.961
BLBP burden	F(1,16) = 26.02	p < 0.001	F(1,16) = 0.01	p = 0.911	F(1,16) = 0.09	p = 0.763
Iba1 burden	F(1,15) = 18.51	p < 0.001	F(1,15) = 3.36	p = 0.087	F(1,15) = 1.22	p = 0.287
CLEC7A burden	F(1,13) = 2.35	p = 0.149	F(1,13) = 1.05	p = 0.325	F(1,13) = 0.80	p = 0.388
Donors (Plasma pS199/Total Tau)	F(1,12) = 0.48	p = 0.500	F(1,12) = 0.02	p = 0.899	F(1,12) = 0.13	p = 0.726
Donors (Plasma pT181/Total Tau)	F(1,11) = 6.53	p = 0.027	F(1,11) = 0.02	p = 0.885	F(1,11) = 1.73	p = 0.215
Donors (Plasma pT217/Total Tau)	F(1,12) = 14.81	p = 0.002	F(1,12) = 2.24	p = 0.160	F(1,12) = 0.01	p = 0.932
